# Supplementary material for: Trends in pediatric cochlear implants: The dual impact of COVID-19 and Lebanon’s crisis
Source: PLoS One. 2025 Sep 25;20(9):e0331234. doi: 10.1371/journal.pone.0331234 (PMC12463290; doi:10.1371/journal.pone.0331234)
Supplement: S1 Data — (XLSX) [file pone.0331234.s001.xlsx]

## Sheet: New Final
Patient Number	Location		Beirut / Non-Beirut	university	COVERAGE							Age	Year of CI
					Government	Private	Donation	Private + Gov	Private + Donation	GOV + INS + (GOV+PRIV)	PRIV + DON + (PRIV+DON)		<2020	> 2020	Numeric
5	Bekaa	Bekaa	Non-Beirut	0	MOH					MOH		2	2017		2017
7	Saida	South	Non-Beirut	0	MOH					MOH		2	2014		2014
7"	Saida	South	Non-Beirut	0	MOH					MOH		5	2017		2017
15				0		Private					Private	5		2020	2020
17				0		Private					Private	4		2023	2023
19	Rachaya	Bekaa	Non-Beirut	1		Private					Private	2		2022	2022
25	Hermel	Bekaa	Non-Beirut	1	MOH					MOH		4		2020	2020
26	Hermel	Bekaa	Non-Beirut	0			Islamic Health				Islamic Health	3	2018		2018
28	Menyeh - North	North	Non-Beirut	0		Private					Private	2		2022	2022
35				1	Army					Army		1	2023		2023
37	South	South	Non-Beirut	0			Donation				Donation	2		2022	2022
38	South	South	Non-Beirut	0		Private					Private	3		2022	2022
39	South	South	Non-Beirut	1			Donation				Donation	0		2023	2023
42	South	South	Non-Beirut	1		private					private	2	2019		2019
53	Tyr	South	Non-Beirut	1			Islamic Health				Islamic Health	2	2017		2017
54	Tyr	South	Non-Beirut	0		Private					Private	2		2021	2021
55	Baalbeck	Bekaa	Non-Beirut	0		Private					Private	2		2020	2020
58	Saida	South	Non-Beirut	1		Private					Private	6		2023	2023
59	North	North	Non-Beirut	0		Private					Private	3	2018		2018
61	Baalbek	Bekaa	Non-Beirut	1		Private					Private	2	2019		2019
62	South	South	Non-Beirut	1	Army					Army		4		2022	2022
64	Beirut	Beirut	Beirut	1		private					private	3	2019		2019
65	Beirut	Beirut	Beirut	1		private					private	10	2018		2018
66	Bcharre	North	Non-Beirut	0			Donation				Donation	2		2022	2022
67	Adonis	Mount Lebanon	Non-Beirut	1		Private					Private	3	2019		2019
68	Byblos	Mount Lebanon	Non-Beirut	1		Private+ Insurance					Private+ Insurance	9		2022	2022
72				0		Private					Private	2		2022	2022
73	North	North	Non-Beirut	0		Private					Private	2		2022	2022
74	North	North	Non-Beirut	0		Private					Private	3	2019		2019
75				1		Private					Private	2		2023	2023
76	Beirut	Beirut	Beirut	1		Private					Private	7	2018		2018
81	Khalde	South	Non-Beirut	1		Private					Private	4		2020	2020
83	Tripoli	North	Non-Beirut	0			Donation				Donation	2		2023	2023
84	Tripoli	North	Non-Beirut	0		Private					Private	5		2023	2023
85	Bekaa	Bekaa	Non-Beirut	1		Private					Private	2		2023	2023
86	Beirut	Beirut	Beirut	1		Private					Private	2		2022	2022
87	Beirut	Beirut	Beirut	0		Private					Private	3		2022	2022
88	tripoli	North	Non-Beirut	1		Private					Private	1		2023	2023
89	Hamra	Beirut	Non-Beirut	0		Private					Private	11		2021	2021
91	Tripoli	North	Non-Beirut	1		Private					Private	4		2021	2021
93	Beirut	Beirut	Beirut	1			Donation				Donation	1	2018		2018
95				1		Private					Private	1		2022	2022
96	Tripoli	North	Non-Beirut	0		Private					Private	2	2018		2018
101	Akkar	North	Non-Beirut	0		Private					Private	7		2023	2023
102	Farayya	Mount Lebanon	Non-Beirut	0		Private					Private	2		2021	2021
102"	Farayya	Mount Lebanon	Non-Beirut	0		Private					Private	4		2023	2023
108	Beirut	Beirut	Beirut	1	ISF					ISF		2	2018		2018
108"	Beirut	Beirut	Beirut	1	ISF					ISF		3	2019		2019
109	Akkar	North	Non-Beirut	1		Private					Private	2		2023	2023
111	Cameroon		Non-Beirut	1		Private					Private	4		2023	2023
113	Bekaa	Bekaa	Non-Beirut	1		Private					Private	9	2018		2018
121	Bekaa	Bekaa	Non-Beirut	0			Islamic Health				Islamic Health	9		2020	2020
125	Aramoun	Mount Lebanon	Non-Beirut	0			Islamic Health				Islamic Health	3		2022	2022
126	Akkar	North	Non-Beirut	1	Army					Army		5		2023	2023
127				0		Private					Private	2		2022	2022
130				1		Private					Private	1		2023	2023
131	Zgharta	North	Non-Beirut	1	Army					Army		1	2019		2019
133	Akkar	North	Non-Beirut	0	Army					Army		3	2018		2018
135	Iraq		Non-Beirut	0		Private					Private	6		2020	2020
36	Akkar	North	Non-Beirut	0	ISF					ISF		2	2019		2019
141				1						Insurance		2		2023	2023
142	Saida	South	Non-Beirut	0			Donation				Donation	10		2022	2022
145	Khaldeh	South	Non-Beirut	0		Private					Private	4		2020	2020
145"	Khaldeh	South	Non-Beirut	0		Private					Private	5		2021	2021
146	Hermel	Bekaa	Non-Beirut	1	MOH					MOH		2	2018		2018
146"	Hermel	Bekaa	Non-Beirut	1	MOH					MOH		3	2019		2019
147	Mansourieh	Mount Lebanon	Non-Beirut	0	MOH					MOH		14		2020	2020
148	Hermel	Bekaa	Non-Beirut	1		Private					Private	2		2022	2022
150	Aytaroun	South	Non-Beirut	1			Islamic Health				Islamic Health	2	2019		2019
156	Beirut	Beirut	Beirut	1	Army					Army		2	2018		2018
157	Bekaa	Bekaa	Non-Beirut	0			Islamic Health				Islamic Health	14	2017		2017
158				0		Private					Private	10		2020	2020
162	Akkar	North	Non-Beirut	1								1		2023	2023
163	South	South	Non-Beirut	0		Private					Private	2		2022	2022
164	Jabal	Mount Lebanon	Non-Beirut	1	MOH					MOH		11	2018		2018
164"	Jabal	Mount Lebanon	Non-Beirut									11	2018		2018
167	Syria	international	Non-Beirut	0		Private					Private	2		2020	2020
169	Beirut	Beirut	Beirut	0		Private					Private	3		2011 (implanted) -> 2020 (explanted)	2011 (implanted) -> 2020 (explanted)
169"	Beirut	Beirut	Beirut	0		Private					Private	12		2020	2020
174	South	South	Non-Beirut	1			Islamic Health				Islamic Health	4	2017		2017
176	Dibieh	Mount Lebanon	Non-Beirut	0			Islamic Health				Islamic Health	1	2017		2017
178	Hermel	Bekaa	Non-Beirut	0		Private					Private	2		2022	2022
183	Akkar	north	Non-Beirut	1		Private					Private	4		2022	2022
187	antelias	Mount Lebanon	Non-Beirut	0		Private					Private	3		2020	2020
189	Ajaltoun	Mount Lebanon	Non-Beirut	1	MOH					MOH		1	2019		2019
191	Dahye	beirut	Non-Beirut	1		Private					Private	8	2019		2019
192	Tyre	south	Non-Beirut	0		Private					Private	2		2023	2023
194				1		Private					Private	2		2023	2023
196	Zgharta	north	Non-Beirut	0			Donation				Donation	2		2022	2022
197	Jounieh	Mount Lebanon	Non-Beirut	1						insurance		6		2023	2023
199	South	south	Non-Beirut	1		Private					Private	4		2022	2022
203	Akkar	north	Non-Beirut	1				Army+Private		Army+Private		1		2020	2020
207	Bekaa	Bekaa	Non-Beirut	1	MOH					MOH		0	2017		2017
208	Aramoun	Mount Lebanon	Non-Beirut	1		Private					Private	2		2022	2022
210				1	Army					Army		3		2023	2023
211				0		Private					Private	0		2023	2023
214	Tripoli	North	Non-Beirut	1	Army					Army		2		2022	2022
215	Tripoli	north	Non-Beirut	0								2	2019		2019
216				1		Private					Private	2		2023	2023
220				1		Private					Private	5		2023	2023
224	Tripoli	north	Non-Beirut	1		Private					Private	4	2017		2017
229	Bekaa	Bekaa	Non-Beirut	1		Private					Private	4	2018		2018
230				1			Islamic Health				Islamic Health	2		2023	2023
235	Jbeil	Mount Lebanon	Non-Beirut	1		Private					Private	4	2017		2017
241	South	south	Non-Beirut	1		Private					Private	1	2017		2017
248	Akkar	north	Non-Beirut	1		Private					Private	3	2018		2018
249	Syria	international	Non-Beirut	0		Private					Private	2		2022	2022
250	Adma	Mount Lebanon	Non-Beirut	0		Private					Private	2		2020	2020
254	Nabatiyeh	south	Non-Beirut	1				MOH+private		MOH+private		2		2020	2020
257	South	south	Non-Beirut	0		Private					Private	2		2022	2022
257"	South	south	Non-Beirut	0		Private					Private	3		2023	2023
259	Baalback	Bekaa	Non-Beirut	1								4	2019		2019
260	Naameh	Mount Lebanon	Non-Beirut	0		Private					Private	8		2020	2020
264	Bekaa	Bekaa	Non-Beirut	0		Private					Private	9	2018		2018
268	Beirut	Beirut	Beirut	1		Private					Private	3	2019		2019
269				0		Private					Private	4		2021	2021
277				0		Private					Private	4		2023	2023
280	Beirut	beirut	Beirut	1		Private					Private	6	2018		2018
281	Ashrafieh	beirut	Non-Beirut	1						Insurance		7		2023	2023
283	Syria	international	Non-Beirut	0		Private					Private	2		2020	2020
289	KSA	international	Non-Beirut	0		Private					Private	7		2022	2022
291				1					Private+Promedz donation (3500$)		Private+Promedz donation (3500$)	2		2023	2023
292	Akkar	north	Non-Beirut	1		Private					Private	2	2018		2018
296			Non-Beirut	0		Private					Private	2		2022	2022
299	South	south	Non-Beirut	1		Private					Private	2	2019		2019
301	Iklim	Mount Lebanon	Non-Beirut	1		Private					Private	4		2022	2022
303	Akkar	north	Non-Beirut	1		Private					Private	6		2022	2022
306	Akkar	north	Non-Beirut	0		Private					Private	15	2017		2017
308	Iraq	international	Non-Beirut	0		Private					Private	2		2022	2022
311	Kfarroman	south	Non-Beirut	1	MOH					MOH		2		2020	2020
313	Tripoli	north	Non-Beirut	1	MOH					MOH		1	2019		2019
314	Bekaa	Bekaa	Non-Beirut	0			islamic health				islamic health	2	2017		2017
323	Saida	south	Non-Beirut	1		Private					Private	3		2021	2021
324	Tripoli	north	Non-Beirut	1	Army					Army		2		2023	2023
329	Tripoli	north	Non-Beirut	1		Private					Private	5		2021	2021
330	Hermel	bekaa	Non-Beirut	0		Private					Private	2		2021	2021
332	Bekaa	Bekaa	Non-Beirut	1		Private					Private	0		2023	2023
335	Chtoura	Bekaa	Non-Beirut	0								2	2019		2019
338	Rachaya	Bekaa	Non-Beirut	1		Private					Private	7	2018		2018
348	Akkar	north	Non-Beirut	1				Army + Private		Army + Private		1		2021	2021
351	Hermel	Bekaa	Non-Beirut	1		Private					Private	6		2021	2021
352	Tripoli	north	Non-Beirut	0		Private					Private	3		2021	2021
353	Jounieh	Mount Lebanon	Non-Beirut	1						Insurance		2		2023	2023
354	Syria	international	Non-Beirut	0		private					private	3	2019		2019
356	Saida	south	Non-Beirut	0		private					private	3		2022	2022
357				0		private					private	3		2023	2023
358	Akkar	North	Non-Beirut	1		private					private	2		2021	2021
360	Bouar	Mount Lebanon	Non-Beirut	1		Private					Private	2		2020	2020
362	Akkar	North	Non-Beirut	0			Donation				Donation	2		2023	2023
363	Beirut	Beirut	Beirut	0		Private					Private	3		2021	2021
364	Khaldeh	beirut	Non-Beirut	0		Private					Private	4		2021	2021
365	Iraq	international	Non-Beirut	1		Private					Private	7	2018		2018
370				0		private					private	3		2022	2022
371				1	Army					Army		2		2023	2023
375	Ghazir	Mount Lebanon	Non-Beirut	0		Private					Private	2		2021	2021
378	Akkar	North	Non-Beirut	0		Private					Private	2	2018		2018
380	Akkar	North	Non-Beirut	0		Private					Private	3		2021	2021
381	Tripoli	North	Non-Beirut	0			Donation				Donation	2	2017		2017
382	Iraq	international	Non-Beirut	0		Private					Private	5		2020	2020
383	Iraq	international	Non-Beirut	1								2		2021	2021
387	South	South	Non-Beirut	1	MOH					MOH		1	2018		2018
387"	South	South	Non-Beirut	1	MOH					MOH		2	2019		2019
389				1						Insurance		2		2023	2023
390	Hermel	Bekaa	Non-Beirut	0		Private					Private	2		2022	2022
392	Saida	South	Non-Beirut	0		Private					Private	0	2018		2018
394	Syria	International	Non-Beirut	0		Private					Private	5		2020	2020
399				1								9		2023	2023
403	Nabatiyeh	South	Non-Beirut	1		private					private	3	2018		2018
405	Saida	South	Non-Beirut	1		Private					Private	4		2022	2022
1	North	North	Non-Beirut	0	Ministry of Health					Ministry of Health		2	2018		2018
2	North	North	Non-Beirut	0	Ministry of Health					Ministry of Health		13	2017		2017
3	Beirut	Beirut	Beirut	1	Ministry of Health					Ministry of Health		1	2019		2019
4	Beirut	Beirut	Beirut		Ministry of Health					Ministry of Health		3	2017		2017
6	Beirut	Beirut	Beirut	1	Ministry of Health					Ministry of Health		3	2018		2018
7	Beirut	Beirut	Beirut	1	Ministry of Health					Ministry of Health		1	2019		2019
8	Keserwan	Mount Lebanon	Non-Beirut	0						Insurance		8	2017		2017
9	Beirut	Beirut	Beirut	0	Ministry of Health					Ministry of Health		15	2017		2017
10	North	North	Non-Beirut	0			Hear the World Foundation				Hear the World Foundation	6		2020	2020
12	North	North	Non-Beirut	0	Ministry of Health					Ministry of Health		3	2017		2017
13	Beirut	Beirut	Beirut	1	Ministry of Health					Ministry of Health		3	2017		2017
14	Beirut	Beirut	Beirut	1	Ministry of Health					Ministry of Health		5	2019		2019
16	North	North	Non-Beirut	0	Ministry of Health					Ministry of Health		2		2020	2020
Patient 1	Beirut	Beirut	Non-Beirut	1		Private					Private	11	2017		2017
Patient 2	Beirut	Beirut	Non-Beirut	0	MOH					MOH		12	2017		2017
Patient 3	South	South	Non-Beirut	1		Private					Private	10	2017		2017
Patient 4	South	South	Non-Beirut	0			NGO				NGO	10	2017		2017
Patient 5	Beirut	Beirut	Non-Beirut	1	MOH					MOH		9	2017		2017
Patient 6	North	North	Non-Beirut	1	MOH					MOH		12	2017		2017
Patient 7	Beirut	Beirut	Non-Beirut	1	MOH					MOH		10	2017		2017
Patient 8	Beirut	Beirut	Non-Beirut	1	MOH					MOH		10	2017		2017
Patient 9	North	North	Non-Beirut	1			NGO				NGO	10	2017		2017
Patient 10	South	South	Non-Beirut	0			NGO				NGO	11	2017		2017
Patient 11	South	South	Non-Beirut	1	Army					Army		7	2017		2017
Patient 12	Beirut	Beirut	Non-Beirut	1	MOH					MOH		10	2017		2017
Patient 13	Beirut	Beirut	Non-Beirut	1		Private					Private	9	2017		2017
Patient 14	Beirut	Beirut	Non-Beirut	0			NGO				NGO	6	2018		2018
Patient 15	South	South	Non-Beirut	1	MOH					MOH		12	2018		2018
Patient 16	North	North	Non-Beirut	0	MOH					MOH		9	2018		2018
Patient 17	South	South	Non-Beirut	0	Army					Army		7	2018		2018
Patient 18	South	South	Non-Beirut	1	Army					Army		10	2018		2018
Patient 19	South	South	Non-Beirut	1	Army					Army		9	2018		2018
Patient 20	North	North	Non-Beirut	1	MOH					MOH		8	2018		2018
Patient 21	North	North	Non-Beirut	1	MOH					MOH		10	2018		2018
Patient 22	Beirut	Beirut	Non-Beirut	1	MOH					MOH		7	2018		2018
Patient 23	Beirut	Beirut	Non-Beirut	0			NGO				NGO	6	2018		2018
Patient 24	Beirut	Beirut	Non-Beirut	1		Private					Private	6	2018		2018
Patient 25	South	South	Non-Beirut	0			NGO				NGO	10	2018		2018
Patient 26	South	South	Non-Beirut	0					Private/NGO		Private/NGO	11	2018		2018
Patient 27	North	North	Non-Beirut	0		Private					Private	9	2018		2018
Patient 28	North	North	Non-Beirut	1	Army					Army		7	2019		2019
Patient 29	Beirut	Beirut	Non-Beirut	1	Army					Army		6	2019		2019
Patient 30	Beirut	Beirut	Non-Beirut	1	Army					Army		9	2019		2019
Patient 31	South	South	Non-Beirut	1	MOH					MOH		5	2019		2019
Patient 32	South	South	Non-Beirut	1		Private					Private	5	2019		2019
Patient 33	Beirut	Beirut	Non-Beirut	0			NGO				NGO	8	2019		2019
Patient 34	South	South	Non-Beirut	0	MOH					MOH		9	2019		2019
Patient 35	Beirut	Beirut	Non-Beirut	1	MOH					MOH		12	2019		2019
Patient 36	South	South	Non-Beirut	0		Private					Private	10	2019		2019
Patient 37	South	South	Non-Beirut	0			NGO				NGO	9	2019		2019
Patient 40	Beirut	Beirut	Non-Beirut	1					Private/NGO		Private/NGO	8	2019		2019
Patient 41	South	South	Non-Beirut	1	MOH					MOH		9	2019		2019
Patient 42	North	North	Non-Beirut	1			NGO				NGO	6	2019		2019
Patient 43	Beirut	Beirut	Non-Beirut	1	MOH					MOH		9	2019		2019
Patient 44	South	South	Non-Beirut	0			NGO				NGO	10	2019		2019
Patient 45	South	South	Non-Beirut	0			NGO				NGO	7	2019		2019
Patient 46	Mount Lebanon	Mount Lebanon	Non-Beirut	1	MOH					MOH		6	2019		2019
Patient 47	North	North	Non-Beirut	1		Self Covered					Self Covered	7		2020	2020
Patient 48	South	South	Non-Beirut	1					Self Covered/NGO		Self Covered/NGO	5		2020	2020
Patient 49	South	South	Non-Beirut	1			NGO				NGO	6		2020	2020
Patient 50	South	South	Non-Beirut	0			NGO				NGO	5		2021	2021
Patient 53	North	North	Non-Beirut	1			NGO				NGO	6		2022	2022
Patient 54	South	South	Non-Beirut	1			NGO				NGO	1		2022	2022
Patient 55	South	South	Non-Beirut	0			NGO				NGO	3		2022	2022
Patient 56	South	South	Non-Beirut	0			NGO				NGO	2		2023	2023
Patient 57	Mount Lebanon	Mount Lebanon	Non-Beirut	1		Self Covered					Self Covered	2		2023	2023
Patient 58	North	North	Non-Beirut	1		Self Covered					Self Covered	4		2023	2023
Patient 59	South	South	Non-Beirut	1					Self Covered/NGO		Self Covered/NGO	5		2023	2023

## Sheet: Sheet2
Patient Number	Location	Beirut / Non-Beirut	University	Non-University	COVERAGE							DOB	Age	Year of CI
					Government	Private	Donation	Private + Gov	Private + Donation	GOV + INS + (GOV+PRIV)	PRIV + DON + (PRIV+DON)			<2020	> 2020	Numeric
5	Bekaa	Non-Beirut		KMC	MOH					MOH		1900-01-02	2	2017		2017
7	Saida	Non-Beirut		Dar Al Amal	MOH					MOH		2012-08-03	2	2014		2014
7"	Saida	Non-Beirut		Levant	MOH					MOH			5	2017		2017
15				St. Joseph Dora		Private					Private	25/8/2015	5		2020	2020
17				St. Joseph Dora		Private					Private	19/5/2019	4		2023	2023
19	Rachaya	Non-Beirut	St. Georges			Private					Private	21/8/2020	2		2022	2022
25	Hermel	Non-Beirut	AUBMC		MOH					MOH		31/5/2016	4		2020	2020
26	Hermel	Non-Beirut		Dar Al Amal			Islamic Health				Islamic Health	13/12/2015	3	2018		2018
28	Menyeh - North	Non-Beirut		St. Joseph Dora		Private					Private	18/9/2020	2		2022	2022
35			HDF		Army					Army		30/7/2022	1	2023		2023
37	South	Non-Beirut		KMC			Donation				Donation	26/6/2020	2		2022	2022
38	South	Non-Beirut		Saint Georges Hadath		Private					Private	2019-01-10	3		2022	2022
39	South	Non-Beirut	St Joseph				Donation				Donation	2023-03-02	0		2023	2023
42	South	Non-Beirut	Sacre Coeur			private					private	25/8/2017	2	2019		2019
53	Tyr	Non-Beirut	Rassoul Al Aazam				Islamic Health				Islamic Health	2015-06-11	2	2017		2017
54	Tyr	Non-Beirut		Dar El Amal		Private					Private	2019-01-01	2		2021	2021
55	Baalbeck	Non-Beirut		Dar Al Amal		Private					Private	29/3/2018	2		2020	2020
58	Saida	Non-Beirut	AUBMC			Private					Private	2017-11-08	6		2023	2023
59	North	Non-Beirut		KMC		Private					Private	21/6/2015	3	2018		2018
61	Baalbek	Non-Beirut	AUBMC			Private					Private	21/1/2017	2	2019		2019
62	South	Non-Beirut	HDF		Army					Army		2018-01-01	4		2022	2022
64	Beirut	Beirut	HDF			private					private	2016-09-28	3	2019		2019
65	Beirut	Beirut	AUBMC			private					private	13/4/2008	10	2018		2018
66	Bcharre	Non-Beirut		St. Joseph Dora			Donation				Donation	19/7/2020	2		2022	2022
67	Adonis	Non-Beirut	Saint Georges			Private					Private	28/10/2016	3	2019		2019
68	Byblos	Non-Beirut	NDS			Private+ Insurance					Private+ Insurance	22/8/2013	9		2022	2022
72				St. Georges Hadath		Private					Private	2020-01-04	2		2022	2022
73	North	Non-Beirut		St. Georges Hadath		Private					Private	2020-01-01	2		2022	2022
74	North	Non-Beirut		CHN		Private					Private	24/11/2016	3	2019		2019
75			St Joseph			Private					Private	19/5/2021	2		2023	2023
76	Beirut	Beirut	St Joseph			Private					Private	23/3/2011	7	2018		2018
81	Khalde	Non-Beirut	Mount Lebanon			Private					Private	25/2/2016	4		2020	2020
83	Tripoli	Non-Beirut		Bikhazi Hospital			Donation				Donation	2021-02-07	2		2023	2023
84	Tripoli	Non-Beirut		St. Joseph Dora		Private					Private	26/2/2018	5		2023	2023
85	Bekaa	Non-Beirut	HDF			Private					Private	26/12/2021	2		2023	2023
86	Beirut	Beirut	Eye and Ear			Private					Private	2020-01-01	2		2022	2022
87	Beirut	Beirut		Al Hayat		Private					Private	20/3/2019	3		2022	2022
88	tripoli	Non-Beirut	AUBMC			Private					Private	24/01/2022	1		2023	2023
89	Hamra	Non-Beirut		St. Joseph Dora		Private					Private	2010-02-01	11		2021	2021
91	Tripoli	Non-Beirut	Eye and Ear			Private					Private	2017-01-01	4		2021	2021
93	Beirut	Beirut	Mount Lebanon				Donation				Donation	16/01/2017	1	2018		2018
95			CMC			Private					Private	2021-12-03	1		2022	2022
96	Tripoli	Non-Beirut		CHN		Private					Private	2016-05-29	2	2018		2018
101	Akkar	Non-Beirut		St. Joseph Dora		Private					Private	14/12/2016	7		2023	2023
102	Farayya	Non-Beirut		St. Joseph Dora		Private					Private	2019-06-04	2		2021	2021
102"	Farayya	Non-Beirut		St. Joseph Dora		Private					Private		4		2023	2023
108	Beirut	Beirut	AUBMC		ISF					ISF		2016-07-08	2	2018		2018
108"	Beirut	Beirut	AUBMC		ISF					ISF			3	2019		2019
109	Akkar	Non-Beirut	Geitaoui Hospital			Private					Private	2021-07-05	2		2023	2023
111	Cameroon	Non-Beirut	Mount Lebanon			Private					Private	19/11/2019	4		2023	2023
113	Bekaa	Non-Beirut	St Georges			Private					Private	2009-12-02	9	2018		2018
121	Bekaa	Non-Beirut		Dar Al Amal			Islamic Health				Islamic Health	2011-01-01	9		2020	2020
125	Aramoun	Non-Beirut		St. Georges Hadath			Islamic Health				Islamic Health	25/11/2019	3		2022	2022
126	Akkar	Non-Beirut	NDS		Army					Army		24/4/2018	5		2023	2023
127				St. Georges Hadath		Private					Private	2020-01-01	2		2022	2022
130			AUBMC			Private					Private	23/8/2022	1		2023	2023
131	Zgharta	Non-Beirut	AUBMC		Army					Army		2018-01-08	1	2019		2019
133	Akkar	Non-Beirut		CHN	Army					Army		26/6/2015	3	2018		2018
135	Iraq	Non-Beirut		St. Joseph Dora		Private					Private	16/2/2014	6		2020	2020
36	Akkar	Non-Beirut		CHN	ISF					ISF		21/9/2017	2	2019		2019
141			Rassoul Al Aazam							Insurance		2021-01-12	2		2023	2023
142	Saida	Non-Beirut		St. Joseph Dora			Donation				Donation	20/2/2012	10		2022	2022
145	Khaldeh	Non-Beirut		St. Joseph Dora		Private					Private	2016-09-05	4		2020	2020
145"	Khaldeh	Non-Beirut		St. Joseph Dora		Private					Private		5		2021	2021
146	Hermel	Non-Beirut	Rassoul Al Aazam		MOH					MOH		2016-04-06	2	2018		2018
146"	Hermel	Non-Beirut	Rassoul Al Aazam		MOH					MOH			3	2019		2019
147	Mansourieh	Non-Beirut		Dar Al Amal	MOH					MOH		2006-01-01	14		2020	2020
148	Hermel	Non-Beirut	Mount Lebanon			Private					Private	2020-01-08	2		2022	2022
150	Aytaroun	Non-Beirut	Rassoul Al Aazam				Islamic Health				Islamic Health	2017-08-03	2	2019		2019
156	Beirut	Beirut	Mount Lebanon		Army					Army		2016-03-04	2	2018		2018
157	Bekaa	Non-Beirut		Levant			Islamic Health				Islamic Health	2003-11-01	14	2017		2017
158				St. Joseph Dora		Private					Private	23/11/2010	10		2020	2020
162	Akkar	Non-Beirut	NDS									2022-01-03	1		2023	2023
163	South	Non-Beirut		St. Joseph Dora		Private					Private	2020-08-12	2		2022	2022
164	Jabal	Non-Beirut	AUBMC		MOH					MOH		24/1/2007	11	2018		2018
164"	Jabal	Non-Beirut											11	2018		2018
167	Syria	Non-Beirut		Levant		Private					Private	2018-07-08	2		2020	2020
169	Beirut	Beirut		NA		Private					Private	15/12/2008	3		2011 (implanted) -> 2020 (explanted)	2011 (implanted) -> 2020 (explanted)
169"	Beirut	Beirut		NA		Private					Private		12		2020	2020
174	South	Non-Beirut	Rassoul Al Aazam				Islamic Health				Islamic Health	2013-04-20	4	2017		2017
176	Dibieh	Non-Beirut		Levant			Islamic Health				Islamic Health	21/03/2016	1	2017		2017
178	Hermel	Non-Beirut		Dar Al Amal		Private					Private	2020-01-01	2		2022	2022
183	Akkar	Non-Beirut	HDF			Private					Private	2018-01-01	4		2022	2022
187	antelias	Non-Beirut		St. Joseph Dora		Private					Private	28/10/2017	3		2020	2020
189	Ajaltoun	Non-Beirut	HDF		MOH					MOH		2018-06-06	1	2019		2019
191	Dahye	Non-Beirut	Rassoul Al Aazam			Private					Private	2011-11-28	8	2019		2019
192	Tyre	Non-Beirut		St. Georges Hadath		Private					Private	2021-01-01	2		2023	2023
194			Geitaoui Hospital			Private					Private	19/08/2021	2		2023	2023
196	Zgharta	Non-Beirut		KMC			Donation				Donation	2020-04-04	2		2022	2022
197	Jounieh	Non-Beirut	Geitaoui Hospital							insurance		2017-01-01	6		2023	2023
199	South	Non-Beirut	AUBMC			Private					Private	14/8/2018	4		2022	2022
203	Akkar	Non-Beirut	HDF					Army+Private		Army+Private		2019-07-05	1		2020	2020
207	Bekaa	Non-Beirut	St Georges		MOH					MOH		2017-01-01	0	2017		2017
208	Aramoun	Non-Beirut	Geitaoui Hospital			Private					Private	22/8/2020	2		2022	2022
210			HDF		Army					Army		2020-03-03	3		2023	2023
211				St. Georges Hadath		Private					Private	19/9/2023	0		2023	2023
214	Tripoli	Non-Beirut	HDF		Army					Army		2020-01-01	2		2022	2022
215	Tripoli	Non-Beirut		CHN								2017-10-12	2	2019		2019
216			Mount Lebanon			Private					Private	22/11/2021	2		2023	2023
220			Geitaoui Hospital			Private					Private	31/03/2018	5		2023	2023
224	Tripoli	Non-Beirut	St Joseph			Private					Private	20/12/2013	4	2017		2017
229	Bekaa	Non-Beirut	AUBMC			Private					Private	14/08/2014	4	2018		2018
230			Rassoul Al Aazam				Islamic Health				Islamic Health	2021-01-12	2		2023	2023
235	Jbeil	Non-Beirut	Saint Georges Orthodox			Private					Private	2013-05-09	4	2017		2017
241	South	Non-Beirut	Rassoul Al Aazam			Private					Private	2016-07-24	1	2017		2017
248	Akkar	Non-Beirut	AUBMC			Private					Private	30/8/2015	3	2018		2018
249	Syria	Non-Beirut		Bikhazi Hospital		Private					Private	2020-12-06	2		2022	2022
250	Adma	Non-Beirut		St. Joseph Dora		Private					Private	30/10/2018	2		2020	2020
254	Nabatiyeh	Non-Beirut	Rassoul Al Aazam					MOH+private		MOH+private		2018-01-01	2		2020	2020
257	South	Non-Beirut		St. Georges Hadath		Private					Private	2020-01-01	2		2022	2022
257"	South	Non-Beirut		St. Georges Hadath		Private					Private		3		2023	2023
259	Baalback	Non-Beirut	Mount Lebanon									2015-07-08	4	2019		2019
260	Naameh	Non-Beirut		Levant		Private					Private	27/8/2012	8		2020	2020
264	Bekaa	Non-Beirut		Chtaura		Private					Private	14/3/2009	9	2018		2018
268	Beirut	Beirut	Rassoul Al Aazam			Private					Private	2016-05-11	3	2019		2019
269				St. Georges Hadath		Private					Private	2017-01-01	4		2021	2021
277				St. Joseph Dora		Private					Private	18/3/2019	4		2023	2023
280	Beirut	Beirut	Rassoul Al Aazam			Private					Private	2012-04-03	6	2018		2018
281	Ashrafieh	Non-Beirut	HDF							Insurance		2016-07-04	7		2023	2023
283	Syria	Non-Beirut		Levant		Private					Private	26/1/2018	2		2020	2020
289	KSA	Non-Beirut		St. Joseph Dora		Private					Private	15/6/2015	7		2022	2022
291			Mount Lebanon						Private+Promedz donation (3500$)		Private+Promedz donation (3500$)	30/08/2021	2		2023	2023
292	Akkar	Non-Beirut	Rassoul Al Aazam			Private					Private	2016-04-08	2	2018		2018
296		Non-Beirut		St. Joseph Dora		Private					Private	18/9/2020	2		2022	2022
299	South	Non-Beirut	Mount Lebanon			Private					Private	2017-12-07	2	2019		2019
301	Iklim	Non-Beirut	Mount Lebanon			Private					Private	17/11/2018	4		2022	2022
303	Akkar	Non-Beirut	NDS			Private					Private	2016-11-07	6		2022	2022
306	Akkar	Non-Beirut		CHN		Private					Private	2002-01-16	15	2017		2017
308	Iraq	Non-Beirut		St. Joseph Dora		Private					Private	13/3/2020	2		2022	2022
311	Kfarroman	Non-Beirut	Rassoul Al Aazam		MOH					MOH		2018-01-03	2		2020	2020
313	Tripoli	Non-Beirut	St Georges		MOH					MOH		2018-08-09	1	2019		2019
314	Bekaa	Non-Beirut		Levant			islamic health				islamic health	23/09/2015	2	2017		2017
323	Saida	Non-Beirut	AUBMC			Private					Private	2018-06-06	3		2021	2021
324	Tripoli	Non-Beirut	St. Georges		Army					Army		2021-01-11	2		2023	2023
329	Tripoli	Non-Beirut	Rizk Hospital			Private					Private	16/6/2016	5		2021	2021
330	Hermel	Non-Beirut		Dar El Amal		Private					Private	2019-01-01	2		2021	2021
332	Bekaa	Non-Beirut	St Joseph			Private					Private	23/3/2023	0		2023	2023
335	Chtoura	Non-Beirut		NA								2017-01-01	2	2019		2019
338	Rachaya	Non-Beirut	St Georges Orthodox			Private					Private	2011-11-16	7	2018		2018
348	Akkar	Non-Beirut	HDF					Army + Private		Army + Private		21/8/2020	1		2021	2021
351	Hermel	Non-Beirut	Rassoul Al Aazam			Private					Private	2015-01-01	6		2021	2021
352	Tripoli	Non-Beirut		St. Georges Hadath		Private					Private	2018-01-01	3		2021	2021
353	Jounieh	Non-Beirut	Geitaoui Hospital							Insurance		2021-01-01	2		2023	2023
354	Syria	Non-Beirut		Al Rasheed Hospital		private					private	2016-10-01	3	2019		2019
356	Saida	Non-Beirut		St. Joseph Dora		private					private	2019-05-10	3		2022	2022
357				Al Hayat		private					private	16/5/2020	3		2023	2023
358	Akkar	Non-Beirut	AUBMC			private					private	24/9/2019	2		2021	2021
360	Bouar	Non-Beirut	Eye and Ear			Private					Private	21/08/2018	2		2020	2020
362	Akkar	Non-Beirut		KMC			Donation				Donation	2021-11-08	2		2023	2023
363	Beirut	Beirut		Dar El Amal		Private					Private	2018-01-01	3		2021	2021
364	Khaldeh	Non-Beirut		St. Joseph Dora		Private					Private	21/5/2017	4		2021	2021
365	Iraq	Non-Beirut	Rizk Hospital			Private					Private	2011-07-05	7	2018		2018
370				St. Joseph Dora		private					private	2019-09-04	3		2022	2022
371			HDF		Army					Army		14/12/2021	2		2023	2023
375	Ghazir	Non-Beirut		BESH		Private					Private	27/11/2019	2		2021	2021
378	Akkar	Non-Beirut		CHN		Private					Private	2016-07-04	2	2018		2018
380	Akkar	Non-Beirut		Dar El Amal		Private					Private	2018-01-01	3		2021	2021
381	Tripoli	Non-Beirut		CHN			Donation				Donation	25/05/2015	2	2017		2017
382	Iraq	Non-Beirut		St. Joseph Dora		Private					Private	29/5/2015	5		2020	2020
383	Iraq	Non-Beirut	AUBMC									21/8/2019	2		2021	2021
387	South	Non-Beirut	Rassoul Al Aazam		MOH					MOH		19/5/2017	1	2018		2018
387"	South	Non-Beirut	Rassoul Al Aazam		MOH					MOH			2	2019		2019
389			HDF							Insurance		15/5/2021	2		2023	2023
390	Hermel	Non-Beirut		Dar El Amal		Private					Private	2020-01-01	2		2022	2022
392	Saida	Non-Beirut		St. Joseph Dora		Private					Private	15/6/2018	0	2018		2018
394	Syria	Non-Beirut		Levant		Private					Private	23/6/2015	5		2020	2020
399			HDF									18/10/2014	9		2023	2023
403	Nabatiyeh	Non-Beirut	AUBMC			private					private	2015-12-12	3	2018		2018
405	Saida	Non-Beirut	AUBMC			Private					Private	2018-12-12	4		2022	2022
1	North	Non-Beirut		CHN	Ministry of Health					Ministry of Health		2016	2	2018		2018
2	North	Non-Beirut		CHN	Ministry of Health					Ministry of Health		2004	13	2017		2017
3	Beirut	Beirut	AUBMC		Ministry of Health					Ministry of Health		2018	1	2019		2019
4	Beirut	Beirut			Ministry of Health					Ministry of Health		2014	3	2017		2017
6	Beirut	Beirut	Rassoul Azam		Ministry of Health					Ministry of Health		2015	3	2018		2018
7	Beirut	Beirut	HDF		Ministry of Health					Ministry of Health		2018	1	2019		2019
8	Keserwan	Non-Beirut		KMC						Insurance		2009	8	2017		2017
9	Beirut	Beirut		Levant	Ministry of Health					Ministry of Health		2002	15	2017		2017
10	North	Non-Beirut		CHN			Hear the World Foundation				Hear the World Foundation	2014	6		2020	2020
12	North	Non-Beirut		CHN	Ministry of Health					Ministry of Health		2014	3	2017		2017
13	Beirut	Beirut	Rassoul Azam		Ministry of Health					Ministry of Health		2014	3	2017		2017
14	Beirut	Beirut	Rassoul Azam		Ministry of Health					Ministry of Health		2014	5	2019		2019
16	North	Non-Beirut		CHN	Ministry of Health					Ministry of Health		2018	2		2020	2020
Patient 1	Beirut	Non-Beirut	University Hospital			Private					Private		11	2017		2017
Patient 2	Beirut	Non-Beirut		Non University hospital	MOH					MOH			12	2017		2017
Patient 3	South	Non-Beirut	University Hospital			Private					Private		10	2017		2017
Patient 4	South	Non-Beirut		Non University hospital			NGO				NGO		10	2017		2017
Patient 5	Beirut	Non-Beirut	University Hospital		MOH					MOH			9	2017		2017
Patient 6	North	Non-Beirut	University Hospital		MOH					MOH			12	2017		2017
Patient 7	Beirut	Non-Beirut	University Hospital		MOH					MOH			10	2017		2017
Patient 8	Beirut	Non-Beirut	University Hospital		MOH					MOH			10	2017		2017
Patient 9	North	Non-Beirut	University Hospital				NGO				NGO		10	2017		2017
Patient 10	South	Non-Beirut		Non University hospital			NGO				NGO		11	2017		2017
Patient 11	South	Non-Beirut	University Hospital		Army					Army			7	2017		2017
Patient 12	Beirut	Non-Beirut	University Hospital		MOH					MOH			10	2017		2017
Patient 13	Beirut	Non-Beirut	University Hospital			Private					Private		9	2017		2017
Patient 14	Beirut	Non-Beirut		Non University hospital			NGO				NGO		6	2018		2018
Patient 15	South	Non-Beirut	University Hospital		MOH					MOH			12	2018		2018
Patient 16	North	Non-Beirut		Non University hospital	MOH					MOH			9	2018		2018
Patient 17	South	Non-Beirut		Non University hospital	Army					Army			7	2018		2018
Patient 18	South	Non-Beirut	University Hospital		Army					Army			10	2018		2018
Patient 19	South	Non-Beirut	University Hospital		Army					Army			9	2018		2018
Patient 20	North	Non-Beirut	University Hospital		MOH					MOH			8	2018		2018
Patient 21	North	Non-Beirut	University Hospital		MOH					MOH			10	2018		2018
Patient 22	Beirut	Non-Beirut	University Hospital		MOH					MOH			7	2018		2018
Patient 23	Beirut	Non-Beirut		Non University hospital			NGO				NGO		6	2018		2018
Patient 24	Beirut	Non-Beirut	University Hospital			Private					Private		6	2018		2018
Patient 25	South	Non-Beirut		Non University hospital			NGO				NGO		10	2018		2018
Patient 26	South	Non-Beirut		Non University hospital					Private/NGO		Private/NGO		11	2018		2018
Patient 27	North	Non-Beirut		Non University hospital		Private					Private		9	2018		2018
Patient 28	North	Non-Beirut	University Hospital		Army					Army			7	2019		2019
Patient 29	Beirut	Non-Beirut	University Hospital		Army					Army			6	2019		2019
Patient 30	Beirut	Non-Beirut	University Hospital		Army					Army			9	2019		2019
Patient 31	South	Non-Beirut	University Hospital		MOH					MOH			5	2019		2019
Patient 32	South	Non-Beirut	University Hospital			Private					Private		5	2019		2019
Patient 33	Beirut	Non-Beirut		Non University hospital			NGO				NGO		8	2019		2019
Patient 34	South	Non-Beirut		Non University hospital	MOH					MOH			9	2019		2019
Patient 35	Beirut	Non-Beirut	University Hospital		MOH					MOH			12	2019		2019
Patient 36	South	Non-Beirut		Non University hospital		Private					Private		10	2019		2019
Patient 37	South	Non-Beirut		Non University hospital			NGO				NGO		9	2019		2019
Patient 40	Beirut	Non-Beirut	University Hospital						Private/NGO		Private/NGO		8	2019		2019
Patient 41	South	Non-Beirut	University Hospital		MOH					MOH			9	2019		2019
Patient 42	North	Non-Beirut	University Hospital				NGO				NGO		6	2019		2019
Patient 43	Beirut	Non-Beirut	University Hospital		MOH					MOH			9	2019		2019
Patient 44	South	Non-Beirut		Non University Hospital			NGO				NGO		10	2019		2019
Patient 45	South	Non-Beirut		Non University Hospital			NGO				NGO		7	2019		2019
Patient 46	Mount Lebanon	Non-Beirut	University Hospital		MOH					MOH			6	2019		2019
Patient 47	North	Non-Beirut	University Hospital			Self Covered					Self Covered		7		2020	2020
Patient 48	South	Non-Beirut	University Hospital						Self Covered/NGO		Self Covered/NGO		5		2020	2020
Patient 49	South	Non-Beirut	University Hospital				NGO				NGO		6		2020	2020
Patient 50	South	Non-Beirut		Non University Hospital			NGO				NGO		5		2021	2021
Patient 53	North	Non-Beirut	University Hospital				NGO				NGO		6		2022	2022
Patient 54	South	Non-Beirut	University Hospital				NGO				NGO		1		2022	2022
Patient 55	South	Non-Beirut		Non University Hospital			NGO				NGO		3		2022	2022
Patient 56	South	Non-Beirut		Non University Hospital			NGO				NGO		2		2023	2023
Patient 57	Mount Lebanon	Non-Beirut	University Hospital			Self Covered					Self Covered		2		2023	2023
Patient 58	North	Non-Beirut	University Hospital			Self Covered					Self Covered		4		2023	2023
Patient 59	South	Non-Beirut	University Hospital						Self Covered/NGO		Self Covered/NGO		5		2023	2023
